# Supplementary material for: An Unusual Case of Collision Testicular Tumor in a Female DSD Dog
Source: Vet Sci. 2023 Mar 27;10(4):251. doi: 10.3390/vetsci10040251 (PMC10144422; doi:10.3390/vetsci10040251)
Supplement: Supplementary file 1 [file vetsci-10-00251-s001.zip]

Archive with 1 entries (1 files):
- vetsci-2162073-Figure S1.pdf
